# Supplementary material for: Application of Fabric Phase Sorptive Extraction as a Green Method for the Analysis of 10 Anti-Diabetic Drugs in Environmental Water Samples
Source: Molecules. 2024 Oct 12;29(20):4834. doi: 10.3390/molecules29204834 (PMC11509965; doi:10.3390/molecules29204834)
Supplement: Supplementary file 1 [file molecules-29-04834-s001.zip]

Archive with 1 entries (1 files):
- molecules-3252599-supplementary.pdf
